# Supplementary material for: Scalable Fabrication of Light-Responsive Superhydrophobic Composite Phase Change Materials via Bionic-Engineered Wood for Solar–Thermal Energy Management
Source: Molecules. 2025 Jan 4;30(1):168. doi: 10.3390/molecules30010168 (PMC11721100; doi:10.3390/molecules30010168)
Supplement: Supplementary file 1 [file molecules-30-00168-s001.zip]

Archive with 1 entries (1 files):
- molecules-3367378-supplementary.pdf
